# Supplementary material for: Evaluation of Anti-CAR Linker mAbs for CAR T Monitoring after BiTEs/bsAbs and CAR T-Cell Pretreatment
Source: Biomedicines. 2024 Jul 24;12(8):1641. doi: 10.3390/biomedicines12081641 (PMC11351819; doi:10.3390/biomedicines12081641)
Supplement: Supplementary file 1 [file biomedicines-12-01641-s001.zip]

Archive with 2 entries (2 files):
- Figure S1 1200dpi.tiff
- Figure S2 1200dpi.tiff
